# Supplementary material for: Mafosfamide Boosts GMI-HBVac against HBV via Treg Depletion in HBV-Infected Mice
Source: Vaccines (Basel). 2023 May 25;11(6):1026. doi: 10.3390/vaccines11061026 (PMC10303669; doi:10.3390/vaccines11061026)
Supplement: Supplementary file 1 [file vaccines-11-01026-s001.zip]

Archive with 1 entries (1 files):
- vaccines-2293743-supplementary.pdf
